# Supplementary material for: Plant Responses of Maize to Two formae speciales of Sporisorium reilianum Support Recent Fungal Host Jump
Source: Int J Mol Sci. 2023 Oct 26;24(21):15604. doi: 10.3390/ijms242115604 (PMC10648682; doi:10.3390/ijms242115604)
Supplement: Supplementary file 1 [file ijms-24-15604-s001.zip]

Archive with 1 entries (1 files):
- ijms-2674811-supplementary.pdf
